# Supplementary material for: Quantitative proteomics and phosphoproteomics reveal insights into mechanisms of ocnus function in Drosophila testis development
Source: BMC Genomics. 2023 May 26;24:283. doi: 10.1186/s12864-023-09386-2 (PMC10224340; doi:10.1186/s12864-023-09386-2)
Supplement: Supplementary file 1 — Supplementary Material 1 [file 12864_2023_9386_MOESM1_ESM.xlsx]

## Sheet: Sheet1
Protein_ID	Symbol	Foldchange	Pvalue	PadjBH	state	Log2foldchagne
Q95TZ0	CG10494	4.34	0.01119	0.0229707	up	2.1177
Q960D2	Cnb	4.29	0.01825	0.0349022	up	2.10098
Q9VWB0	Pex23	3.49	0.002395	0.00626516	up	1.80323
Q9VH66	CG8500	3.48	8.28e-05	0.00037991	up	1.79909
Q86NT1	CG2750	3.32	0.03813	0.0650488	up	1.73118
A8JUV0	sno	2.78	0.03569	0.0616535	up	1.47508
A1Z793	CG17977	2.66	0.04198	0.0706279	up	1.41143
Q95R28	yuri	2.64	2.92e-05	0.000158362	up	1.40054
Q8T989	CG5608	2.62	6.61e-07	6.32507e-06	up	1.38957
Q6IHZ5	HDC00223	2.55	0.006812	0.0150788	up	1.3505
Q95RU5	yrt	2.46	0.04773	0.0787243	up	1.29866
Q4V4D2	CG33093	2.41	1.72e-06	1.4289e-05	up	1.26903
J7KFZ8	Fbp2	2.35	0.02079	0.0391186	up	1.23266
A0A077HCQ5	Adh	2.32	2.46e-07	2.85162e-06	up	1.21412
E1JIK9	Mf	2.32	1.61e-06	1.34979e-05	up	1.21412
Q9VKK5	AstC	2.32	0.003313	0.00819359	up	1.21412
Q9V3T7	CG15263	2.31	3.43e-05	0.000179968	up	1.20789
Q8T3K7	cher	2.25	0.01944	0.036895	up	1.16993
Q6IHG2	HDC02633	2.22	0.001019	0.00304977	up	1.15056
C0PVC5	MIP09823p	2.14	0.03432	0.0595873	up	1.09761
A0A0B4KEI8	CG30020	2.11	0.01586	0.0309909	up	1.07724
Q8MT12	CG14073	2.11	0.03915	0.0664786	up	1.07724
P04146	copia\GIP	1.99	4.65e-09	1.16954e-07	up	0.992768
Q9VAC9	CG7903	1.96	4.17e-05	0.000213683	up	0.970854
Q8T8S6	CG13872	1.95	0.0243	0.0445757	up	0.963474
Q9VCK2	GILT3	1.95	3.74e-06	2.74517e-05	up	0.963474
Q9VDR4	CG31213	1.9	0.02598	0.0471683	up	0.925999
A0A0S0WGW8	l(3)mbn	1.88	0.0041	0.00979961	up	0.910733
Q9VAX9	CG4884	1.87	0.02302	0.0426558	up	0.903038
E1UI93	CG10912	1.86	1.33e-05	8.12975e-05	up	0.895303
Q9VE73	Wdr37	1.86	0.006983	0.0153766	up	0.895303
Q9VTA5	CG18628	1.83	0.01016	0.0211573	up	0.871844
Q4V6C8	CG12780	1.82	3.01e-06	2.28269e-05	up	0.863938
Q9VZG0	Cpr64Ac	1.82	0.0001955	0.000779583	up	0.863938
Q8MSL6	CG5122	1.81	0.02934	0.0521632	up	0.85599
J7KG54	Fbp2	1.79	1.92e-06	1.56192e-05	up	0.83996
P47948	TpnC47D	1.79	0.0009262	0.00282445	up	0.83996
Q4V506	Cpr47Ef	1.79	0.008638	0.0184936	up	0.83996
A0A0B4JCR2	Cpr47Ef	1.78	0.01554	0.0304851	up	0.831877
A1Z8H1	Cpr47Ea	1.78	0.000184	0.00074291	up	0.831877
Q08694	LysB	1.77	2.72e-07	3.0424e-06	up	0.823749
Q9VLX9	CG7203	1.77	0.04809	0.0792062	up	0.823749
Q9W287	CG34205	1.75	0.00103	0.00308101	up	0.807355
D1FYT5	Obp99b	1.74	2.8e-06	2.1412e-05	up	0.799087
Q9VLB1	Cpr30B	1.74	0.0002573	0.000982434	up	0.799087
Q8SYU7	CG14102	1.72	0.0004096	0.0014452	up	0.782409
Q9VVG5	CG7630	1.72	0.04964	0.0814655	up	0.782409
P35004	betaTry	1.7	2.04e-06	1.6449e-05	up	0.765535
Q8MQY1	CPT2	1.7	3.34e-08	5.74002e-07	up	0.765535
Q9VAI6	Obp99b	1.7	1.14e-05	7.20118e-05	up	0.765535
A0A0B4KHI6	CG31313	1.69	4.37e-07	4.39646e-06	up	0.757023
Q7JVX3	CG4408	1.69	3.45e-06	2.55972e-05	up	0.757023
Q26416	Acp1	1.66	0.0002845	0.00106624	up	0.731183
A0A0B4K728	CG43102	1.65	0.0002233	0.000874306	up	0.722466
A1ZAX7	CG42562	1.65	0.000103	0.000458773	up	0.722466
Q059A3	CG8515	1.63	0.0002243	0.000876577	up	0.704872
Q9VV13	CG13065	1.62	0.00033	0.00120824	up	0.695994
A0A0B4KER6	Zasp52	1.61	0.0003944	0.00140093	up	0.687061
Q8SXD5	vir-1	1.61	0.0154	0.0302646	up	0.687061
P82804	Pym	1.6	0.03931	0.0667296	up	0.678072
Q9VV83	CG4098	1.6	1.56e-05	9.26704e-05	up	0.678072
A0A0B4KGW5	CG13606	1.59	8.07e-05	0.000374031	up	0.669027
A1Z8Y4	CG13155	1.58	3e-07	3.26369e-06	up	0.659925
M9PEL3	qm	1.58	0.0002442	0.000940934	up	0.659925
Q7PLB8	FASN3	1.58	1.96e-09	5.8725e-08	up	0.659925
Q8MS31	mute	1.58	0.01908	0.0362935	up	0.659925
Q9VML7	CG9029	1.58	1.54e-05	9.19806e-05	up	0.659925
Q9VMW4	Rtnl1	1.58	0.001585	0.00441369	up	0.659925
B5X543	CG3680-RA	1.57	0.000771	0.00243093	up	0.650765
Q7K533	Gbp2	1.57	0.0001216	0.000525815	up	0.650765
Q8SYU6	NimC4	1.57	2.31e-07	2.69484e-06	up	0.650765
Q8SZM0	Cpr92F	1.57	9.47e-06	6.18143e-05	up	0.650765
Q9VBS6	CG31087	1.57	8.52e-07	7.85129e-06	up	0.650765
A1Z7Z4	CG1648	1.54	0.0005365	0.00180912	up	0.62293
E1UIC3	CG5154	1.54	7.98e-07	7.45389e-06	up	0.62293
Q0KI39	CG17271	1.54	0.003462	0.00849313	up	0.62293
Q8IN44	TotA	1.54	1.01e-05	6.4998e-05	up	0.62293
Q8SY21	CG6908	1.54	0.003603	0.00877621	up	0.62293
Q5U126	CG34461	1.53	0.0003117	0.00115165	up	0.613532
Q6GV01	lectin-30A	1.53	0.000151	0.000628651	up	0.613532
Q9VUW4	CG17027	1.53	1.9e-08	3.65533e-07	up	0.613532
Q8IR95	ssp7	1.52	0.000141	0.000593781	up	0.604071
B7YZP4	St3	1.51	2.07e-08	3.87366e-07	up	0.594549
Q7JXB5	Pepck2	1.51	6.49e-10	2.69581e-08	up	0.594549
Q9VQT5	CG16704	1.5	1.81e-05	0.00010513	up	0.584963
B4F7L9	WDY	0.66	0.0001713	0.000701972	down	-0.599462
M9PBQ4	AIF	0.66	5.08e-08	7.93551e-07	down	-0.599462
P83967	Act88F	0.66	0.0006031	0.00198606	down	-0.599462
Q24050	CG2034	0.66	9.61e-08	1.30052e-06	down	-0.599462
Q24117	ctp	0.66	3.7e-05	0.000192113	down	-0.599462
Q58CJ1	CG31652	0.66	3.73e-10	1.7784e-08	down	-0.599462
Q6NN85	ssh	0.66	3.16e-06	2.37998e-05	down	-0.599462
Q7JVK6	trsn	0.66	2.2e-07	2.59411e-06	down	-0.599462
Q7KV99	CG1275	0.66	0.0005192	0.00175944	down	-0.599462
Q8SYC8	Ski6	0.66	0.001233	0.0035789	down	-0.599462
Q8SZU1	CG43755	0.66	3.67e-06	2.70829e-05	down	-0.599462
Q8SZX1	CG7387	0.66	9.07e-06	5.95579e-05	down	-0.599462
Q8T3Y2	CG7309	0.66	2.09e-07	2.49662e-06	down	-0.599462
Q961V2	Cyp6a8	0.66	2.52e-06	1.96266e-05	down	-0.599462
Q9I7S9	CG1924	0.66	0.0003711	0.00132903	down	-0.599462
Q9W5W7	CG9581	0.66	1.14e-07	1.50255e-06	down	-0.599462
A0A0B4LHQ4	ctrip	0.65	8.51e-07	7.85129e-06	down	-0.621488
Q27575	Prosalpha4T2	0.65	0.0003667	0.00132218	down	-0.621488
Q6IGW6	CG34200	0.65	1.21e-06	1.06321e-05	down	-0.621488
Q6NNT4	CG1979	0.65	6.48e-07	6.22239e-06	down	-0.621488
Q86NN0	Msp300	0.65	4.78e-06	3.39932e-05	down	-0.621488
Q8IGE9	lost	0.65	1.42e-08	2.87301e-07	down	-0.621488
Q8IMX7	Miro	0.65	1.23e-08	2.58394e-07	down	-0.621488
Q8SWY7	Dpck	0.65	2.56e-13	1.85051e-10	down	-0.621488
Q8T3Q8	CG11327	0.65	1.65e-06	1.37701e-05	down	-0.621488
Q8T975	CG14294	0.65	6.58e-06	4.49852e-05	down	-0.621488
Q9VB58	TTLL6B	0.65	0.001364	0.00389319	down	-0.621488
Q9VBK9	CG5913	0.65	1.21e-07	1.58718e-06	down	-0.621488
Q9VBR7	rha	0.65	2.33e-08	4.24432e-07	down	-0.621488
Q9VKM9	CG14072	0.65	1.08e-08	2.34057e-07	down	-0.621488
Q9VLT5	poe	0.65	2.31e-09	6.73709e-08	down	-0.621488
Q9W3M7	mahe	0.65	3.63e-08	6.04963e-07	down	-0.621488
A0A0B4K6R9	Doa	0.64	2.65e-07	2.9897e-06	down	-0.643856
C4NYP8	HIP	0.64	1.93e-07	2.34119e-06	down	-0.643856
F0JAH7	hoe1	0.64	5.64e-09	1.33871e-07	down	-0.643856
P02842	Sgs8	0.64	3.46e-05	0.000181369	down	-0.643856
P09491	Tm2	0.64	1.94e-05	0.000111616	down	-0.643856
Q7JW12	CG11007	0.64	1.59e-05	9.38425e-05	down	-0.643856
Q9V558	Cyp4p1	0.64	7.26e-07	6.8632e-06	down	-0.643856
Q9VGV8	CG4511	0.64	7.62e-08	1.07405e-06	down	-0.643856
Q9VTX8	CG10616	0.64	4.09e-08	6.67425e-07	down	-0.643856
Q9VUR0	CG16979	0.64	1.71e-07	2.12606e-06	down	-0.643856
D3DMR9	Tim17b2-RA	0.63	2.79e-06	2.13653e-05	down	-0.666576
Q4QPY6	UQCR-11L	0.63	7.87e-06	5.25593e-05	down	-0.666576
Q4V6E0	CG32945	0.63	2e-07	2.40482e-06	down	-0.666576
Q7K860	TpnC4	0.63	0.0002181	0.000856007	down	-0.666576
Q86DS7	DnaJ-1	0.63	4.21e-07	4.27471e-06	down	-0.666576
Q8T0G0	CG31759	0.63	8.11e-10	3.22226e-08	down	-0.666576
Q9VK57	Pih1D1	0.63	0.0001237	0.000531542	down	-0.666576
Q9VQ60	CG7289	0.63	0.0002107	0.000831128	down	-0.666576
Q9VZ73	CG17030	0.63	6.14e-05	0.00029428	down	-0.666576
Q9W011	Cyp4d20	0.63	1.08e-05	6.86169e-05	down	-0.666576
Q9W206	CG30268	0.63	0.01403	0.0279022	down	-0.666576
Q9W240	CG3927	0.63	1.42e-05	8.5653e-05	down	-0.666576
X2JCX4	CG45089	0.63	0.0004671	0.00160672	down	-0.666576
A1Z838	PIG-N	0.62	1.34e-05	8.16358e-05	down	-0.68966
C4JC82	CG17211-RA	0.62	0.00015	0.000625437	down	-0.68966
Q4V654	CG12014	0.62	6.96e-05	0.000327568	down	-0.68966
Q5IEX1	SkpD	0.62	3.17e-07	3.42148e-06	down	-0.68966
Q7JV41	ste24c	0.62	3.29e-05	0.00017362	down	-0.68966
Q86NU3	CG13008	0.62	0.0006168	0.00202389	down	-0.68966
Q9VBV8	Alg9	0.62	3.41e-07	3.60947e-06	down	-0.68966
Q9VGB2	CG3942	0.62	4.01e-05	0.000206062	down	-0.68966
Q9VJS5	CG3473	0.62	9.95e-07	8.98778e-06	down	-0.68966
Q9VU64	CG10171	0.62	1.44e-09	4.61726e-08	down	-0.68966
Q9XZL7	tacc	0.62	2.43e-06	1.90611e-05	down	-0.68966
M9PCD3	CG8086	0.61	0.0005421	0.00182464	down	-0.713119
O44113	RhoGEF2	0.61	5.83e-07	5.64768e-06	down	-0.713119
O44434	qkr58E-3	0.61	7.8e-09	1.77458e-07	down	-0.713119
Q7JY99	CG8298	0.61	1.05e-06	9.43795e-06	down	-0.713119
Q7K726	CG13377	0.61	7.09e-06	4.7934e-05	down	-0.713119
Q8IPA1	Ada1-2	0.61	0.001787	0.00489172	down	-0.713119
Q8SX92	CG8001	0.61	3.72e-05	0.000192968	down	-0.713119
Q8T439	CG14212	0.61	3.25e-05	0.000171674	down	-0.713119
Q9VF45	CG5404	0.61	0.0005714	0.00189648	down	-0.713119
Q9VF71	CG6136	0.61	9.03e-07	8.23818e-06	down	-0.713119
Q9VG42	Gnmt	0.61	0.0004124	0.00145321	down	-0.713119
Q9VG97	GstD3	0.61	4.24e-05	0.000216461	down	-0.713119
Q9VT31	CG16719	0.61	7.92e-08	1.11062e-06	down	-0.713119
Q9VTY6	vih	0.61	1.67e-07	2.09055e-06	down	-0.713119
A8E6V8	grau	0.6	8.31e-06	5.50287e-05	down	-0.736966
B4F569	CG5662	0.6	1.47e-06	1.25938e-05	down	-0.736966
C0PDE0	CG42853	0.6	1.29e-05	7.93835e-05	down	-0.736966
C8VV67	Hrb98DE	0.6	4.15e-07	4.2216e-06	down	-0.736966
M9PG29	CG13280	0.6	2.72e-07	3.0424e-06	down	-0.736966
O01350	Burdock\gag	0.6	2.22e-06	1.7718e-05	down	-0.736966
O76922	aub	0.6	4.35e-06	3.1383e-05	down	-0.736966
Q4V3Y0	CG42635	0.6	0.004241	0.0100751	down	-0.736966
Q7JRH2	ReepA	0.6	1.63e-05	9.58937e-05	down	-0.736966
Q8MZE6	CG3323	0.6	7.74e-08	1.08816e-06	down	-0.736966
Q9VGA0	GstD9	0.6	6.35e-08	9.25985e-07	down	-0.736966
Q9VLQ7	Spn28F	0.6	0.001889	0.00512742	down	-0.736966
Q9VWZ3	Dhc16F	0.6	1.11e-06	9.92843e-06	down	-0.736966
X2JLC4	CG45486	0.6	4.45e-08	7.13431e-07	down	-0.736966
A0A0B4KGP6	Fmr1	0.59	7.12e-09	1.64029e-07	down	-0.761213
A0AMK2	CG18418	0.59	0.0003645	0.0013157	down	-0.761213
O97172	CG18508	0.59	7.45e-07	7.01862e-06	down	-0.761213
P08841	betaTub60D	0.59	8.17e-08	1.13408e-06	down	-0.761213
Q2MGL3	Rpp20	0.59	2.33e-06	1.84349e-05	down	-0.761213
Q4V6I2	CG4988	0.59	1.23e-06	1.07561e-05	down	-0.761213
Q7JXG2	CG11018	0.59	3.4e-07	3.60584e-06	down	-0.761213
Q8IHF2	eIF4H2	0.59	4.24e-08	6.87808e-07	down	-0.761213
Q8MSP2	CG5111	0.59	2.12e-07	2.52695e-06	down	-0.761213
Q8T9K7	Agpat2	0.59	2.04e-06	1.6449e-05	down	-0.761213
Q9VCH7	CG10208	0.59	2.65e-06	2.05516e-05	down	-0.761213
Q9VGB6	Pglym87	0.59	2.53e-07	2.89603e-06	down	-0.761213
Q9VHN4	CG8043	0.59	3.12e-08	5.46548e-07	down	-0.761213
Q9VJW8	CG9254	0.59	2.98e-11	3.40403e-09	down	-0.761213
Q9VUN2	cocoon	0.59	0.0006962	0.00223493	down	-0.761213
Q9VWT2	CG6470	0.59	4.67e-07	4.67256e-06	down	-0.761213
Q9W3D8	CG12111	0.59	3.74e-07	3.86914e-06	down	-0.761213
E2QCS4	CG34398	0.58	5.37e-06	3.76518e-05	down	-0.785875
O18409	bru1	0.58	0.00037	0.00132682	down	-0.785875
Q058U3	CG4898-RF	0.58	0.0004583	0.0015834	down	-0.785875
Q9VCG6	tbrd-1	0.58	2.36e-06	1.86454e-05	down	-0.785875
Q9VDE4	Bdbt	0.58	3.71e-07	3.84536e-06	down	-0.785875
Q9VK47	Vha68-3	0.58	9.76e-06	6.35559e-05	down	-0.785875
Q9VNJ3	CG14676	0.58	3.26e-08	5.65651e-07	down	-0.785875
Q9VVM7	Wdr92	0.58	6.34e-08	9.25985e-07	down	-0.785875
Q9VVU8	CG14077	0.58	6.52e-06	4.46307e-05	down	-0.785875
Q9Y0Y7	CG2061	0.58	4.46e-05	0.000223734	down	-0.785875
Q8SYL0	CG7718	0.57	8.64e-07	7.94851e-06	down	-0.810966
Q9NI63	Myt1	0.57	3.49e-07	3.67287e-06	down	-0.810966
Q9VJX7	Hsp60D	0.57	2.81e-07	3.11257e-06	down	-0.810966
Q9VMX1	CG14043	0.57	3.71e-08	6.16422e-07	down	-0.810966
Q9W5C5	CG11663	0.57	0.0003909	0.00139085	down	-0.810966
X2J6U8	ssp3	0.57	1.4e-08	2.85361e-07	down	-0.810966
A0A0U1RVI8	kl-2	0.56	1.38e-07	1.78456e-06	down	-0.836501
O97125	Hsp68	0.56	1.34e-08	2.7723e-07	down	-0.836501
Q7JRP4	CG18335	0.56	0.0003865	0.00137788	down	-0.836501
Q95U04	CG10510	0.56	4.42e-07	4.43862e-06	down	-0.836501
Q9I7K0	Jupiter	0.56	2.45e-09	7.10759e-08	down	-0.836501
Q9I7T1	CG18808	0.56	9.4e-10	3.5545e-08	down	-0.836501
Q9VAP8	alpha-Man-Ib	0.56	8.45e-09	1.91341e-07	down	-0.836501
Q9VE30	CG14297	0.56	5.79e-08	8.65029e-07	down	-0.836501
Q9VU57	CG17687	0.56	6.7e-09	1.55661e-07	down	-0.836501
Q9VZ77	Dnah3	0.56	4.53e-06	3.23833e-05	down	-0.836501
A1Z707	Gpo2	0.55	1.75e-07	2.16109e-06	down	-0.862496
L0CQY5	CG8407	0.55	7.03e-07	6.69193e-06	down	-0.862496
M9NEP1	Mhc	0.55	0.0007885	0.00247756	down	-0.862496
Q6GV06	lectin-30A	0.55	3.51e-09	9.43399e-08	down	-0.862496
Q8MZD0	ms(2)34Fe	0.55	2.73e-07	3.0424e-06	down	-0.862496
Q8T417	TTLL4B	0.55	1.07e-05	6.83777e-05	down	-0.862496
Q961L5	CG30350	0.55	5.92e-09	1.39911e-07	down	-0.862496
Q9VCL2	CG10164	0.55	7.97e-06	5.30978e-05	down	-0.862496
A0A0B4KHY8	CG10254	0.54	5.1e-06	3.59888e-05	down	-0.888969
A0A0R4YDN3	CG14974	0.54	4.34e-06	3.1383e-05	down	-0.888969
H5V897	prominin-like-RA	0.54	5.35e-09	1.28658e-07	down	-0.888969
Q06849	Arl2	0.54	2.77e-07	3.07448e-06	down	-0.888969
Q6NNW2	CG14838	0.54	2.12e-06	1.69941e-05	down	-0.888969
Q9I7W4	CG11369	0.54	1.02e-08	2.23706e-07	down	-0.888969
Q9VDQ0	Indy-2	0.54	2.72e-05	0.000148989	down	-0.888969
Q9VDY0	CG3581	0.54	1.07e-09	3.78504e-08	down	-0.888969
Q9W1U6	RpL37b	0.54	5.33e-05	0.000259542	down	-0.888969
A8WHE0	GC2	0.53	5.54e-07	5.39535e-06	down	-0.915936
Q7JYM7	CG13326	0.53	4.27e-12	1.0227e-09	down	-0.915936
Q7KTB3	Pect	0.53	1.85e-09	5.57338e-08	down	-0.915936
Q8IHF4	Klp59D	0.53	3.45e-06	2.55972e-05	down	-0.915936
Q8T492	CG6083	0.53	2.99e-08	5.28844e-07	down	-0.915936
Q9VA54	Rpt6R	0.53	3.06e-07	3.32237e-06	down	-0.915936
Q9VW64	schuy	0.53	6.95e-05	0.000327378	down	-0.915936
Q9VZW7	CPT2	0.53	1.86e-07	2.27135e-06	down	-0.915936
D1KS75	CG6662	0.52	1.17e-05	7.34835e-05	down	-0.943416
P11146	Hsc70-2	0.52	7.47e-10	3.01968e-08	down	-0.943416
Q5IF97	CG9123	0.52	2.34e-10	1.25786e-08	down	-0.943416
Q7KTX4	CG33286	0.52	1.76e-07	2.16856e-06	down	-0.943416
Q9I7I7	Sirt2	0.52	1.31e-09	4.3667e-08	down	-0.943416
Q9V3K3	rept	0.52	1.46e-08	2.94308e-07	down	-0.943416
Q9VR93	CG15458	0.52	4.55e-08	7.27337e-07	down	-0.943416
Q9VT21	CG8336	0.52	8.48e-09	1.91341e-07	down	-0.943416
Q9VUJ4	Rpn12R	0.52	5.95e-06	4.11398e-05	down	-0.943416
Q9W1T1	RpL22-like	0.52	4.36e-06	3.14138e-05	down	-0.943416
Q9W272	CG11291	0.52	3.52e-10	1.72185e-08	down	-0.943416
A1Z9V3	Pgm2b	0.51	1.5e-07	1.89942e-06	down	-0.971431
A5YWG6	hydra	0.51	3.98e-07	4.07133e-06	down	-0.971431
E1JGM3	CG10062	0.51	2.9e-07	3.17379e-06	down	-0.971431
P02518	Hsp27	0.51	2.01e-07	2.41156e-06	down	-0.971431
Q8IMG0	CG1971	0.51	1.59e-05	9.38425e-05	down	-0.971431
Q8T0V3	Dic61B	0.51	4.34e-08	6.97836e-07	down	-0.971431
Q9VGT9	CG6629	0.51	1.58e-11	2.11296e-09	down	-0.971431
Q9VI52	Mst84B	0.51	1.12e-09	3.91144e-08	down	-0.971431
Q9VKV8	Bug22	0.51	3.35e-06	2.5093e-05	down	-0.971431
Q9VXX1	PPYR1	0.51	5.05e-07	4.99804e-06	down	-0.971431
Q9VZH1	CG18675	0.51	3.57e-05	0.000186422	down	-0.971431
S0F350	CG3610	0.51	1.09e-06	9.78146e-06	down	-0.971431
Q0IGX7	CG4733	0.5	1.15e-05	7.25598e-05	down	-1
Q1RKV6	CG6036	0.5	2.69e-06	2.07444e-05	down	-1
Q4V667	CG15400	0.5	1.96e-07	2.36711e-06	down	-1
Q8INT5	dtr	0.5	1.35e-07	1.74989e-06	down	-1
Q8SZU2	TrpRS-m	0.5	1.33e-09	4.3667e-08	down	-1
Q9NCL3	mud	0.5	2.55e-08	4.56917e-07	down	-1
Q9VDZ2	CG14282	0.5	1.08e-10	7.69044e-09	down	-1
Q9VFH6	CG7886	0.5	1.57e-09	4.91903e-08	down	-1
Q9VNT3	ND-B14.5AL	0.5	8.59e-08	1.18637e-06	down	-1
Q9VV90	CG13032	0.5	3.53e-08	5.91896e-07	down	-1
A1ZAW7	ND-51L1	0.49	1.3e-07	1.68908e-06	down	-1.02915
A4VA80	CG10912	0.49	1.24e-08	2.58514e-07	down	-1.02915
A5YTR9	MCPH1	0.49	6.83e-08	9.8291e-07	down	-1.02915
C0MI57	CG6980	0.49	9.2e-11	7.00606e-09	down	-1.02915
Q8MT05	CG5556	0.49	0.0003961	0.0014048	down	-1.02915
Q9VLX3	CG7164	0.49	3.12e-08	5.46548e-07	down	-1.02915
Q9VSR7	ValRS-m	0.49	5.33e-09	1.28658e-07	down	-1.02915
Q9VST4	CG5144	0.49	2.27e-07	2.66518e-06	down	-1.02915
Q9VZW4	CG32487	0.49	3.29e-08	5.69056e-07	down	-1.02915
Q9W0D9	Pcyt2	0.49	5.12e-08	7.95268e-07	down	-1.02915
Q9W4G9	CG2871	0.49	2.11e-06	1.69387e-05	down	-1.02915
A1Z6L1	tomboy40	0.48	1.32e-11	2.05613e-09	down	-1.05889
A1Z7N3	CNT1	0.48	3.57e-08	5.96778e-07	down	-1.05889
P02841	Sgs7	0.48	1.16e-06	1.02751e-05	down	-1.05889
Q7JWS7	CG2113	0.48	3.85e-08	6.32022e-07	down	-1.05889
Q7K3X8	Alp6	0.48	5.63e-06	3.91742e-05	down	-1.05889
Q86BN5	CG7059	0.48	5.31e-08	8.13261e-07	down	-1.05889
Q8IN01	CG31161	0.48	3.84e-09	1.01003e-07	down	-1.05889
Q8MSJ9	CG9313	0.48	2.08e-09	6.16101e-08	down	-1.05889
Q8SZS1	Kpc1	0.48	8.53e-06	5.62139e-05	down	-1.05889
Q9VD59	Theg	0.48	3.7e-07	3.84225e-06	down	-1.05889
Q9VFM5	CG14355	0.48	1.66e-08	3.27022e-07	down	-1.05889
Q9VH94	nmdyn-D7	0.48	3.21e-07	3.45784e-06	down	-1.05889
Q9W0M5	CG13901	0.48	9.29e-10	3.54872e-08	down	-1.05889
A1Z8R1	exp	0.47	0.0003017	0.00111847	down	-1.08927
E1JIS4	CG34034	0.47	8.76e-05	0.000400259	down	-1.08927
Q6GKY4	CG9173	0.47	5.33e-07	5.20934e-06	down	-1.08927
Q8IQF5	CG7557	0.47	1.07e-10	7.69044e-09	down	-1.08927
Q8T907	CG8746	0.47	3.39e-09	9.20167e-08	down	-1.08927
Q9VBA1	Spag1	0.47	1.22e-06	1.06857e-05	down	-1.08927
Q9VBF5	Ald2	0.47	4.22e-09	1.08888e-07	down	-1.08927
Q9VF44	CG4520	0.47	1.31e-09	4.3667e-08	down	-1.08927
Q9VQQ3	CG8840	0.47	2.87e-07	3.14724e-06	down	-1.08927
Q9VT66	CG6709	0.47	4.52e-06	3.2354e-05	down	-1.08927
Q9VVA6	nudC	0.47	9.02e-09	2.00229e-07	down	-1.08927
A0A0B4K6G7	CG10841	0.46	3.5e-08	5.90477e-07	down	-1.12029
A8Y5B7	kl-3	0.46	6.55e-09	1.53477e-07	down	-1.12029
E1JIT1	Gpdh3	0.46	4.75e-10	2.13927e-08	down	-1.12029
P46461	comt	0.46	3.36e-09	9.16561e-08	down	-1.12029
Q5BHW8	Nna1	0.46	1.46e-07	1.85735e-06	down	-1.12029
Q8INZ7	CG32832	0.46	1.41e-07	1.8148e-06	down	-1.12029
Q8IRF0	Svil	0.46	6.27e-10	2.62431e-08	down	-1.12029
Q8SWW4	CG16972	0.46	1.15e-08	2.45348e-07	down	-1.12029
Q8SXR0	Pde1c	0.46	1.74e-08	3.39517e-07	down	-1.12029
Q9VFR8	Ubc87F	0.46	5.9e-08	8.76686e-07	down	-1.12029
Q9VH07	pont	0.46	3.56e-11	3.75375e-09	down	-1.12029
Q9W3J8	CG10958	0.46	3.38e-06	2.52831e-05	down	-1.12029
A1Z8W3	salto	0.45	4.95e-08	7.79909e-07	down	-1.152
E8NH36	CG2100-RB	0.45	1.15e-12	4.20363e-10	down	-1.152
Q8T3V0	w-cup	0.45	2.66e-05	0.000147024	down	-1.152
Q9VDM3	Dic2	0.45	3.49e-11	3.75209e-09	down	-1.152
Q9VZZ8	CG16984	0.45	1.18e-06	1.04018e-05	down	-1.152
Q9W3I7	CG15337	0.45	1.41e-07	1.8148e-06	down	-1.152
X2JID2	TrxT	0.45	5.97e-08	8.82305e-07	down	-1.152
A1Z9J4	DJ-1alpha	0.44	2.48e-10	1.32018e-08	down	-1.18442
P02517	Hsp26	0.44	9.14e-11	7.00606e-09	down	-1.18442
Q6NQW9	CG15824	0.44	1.06e-09	3.78504e-08	down	-1.18442
Q7KTA9	Gpo3	0.44	6.72e-08	9.72184e-07	down	-1.18442
Q8SX97	SdhAL	0.44	8.69e-09	1.95276e-07	down	-1.18442
Q9VCD5	CG10694	0.44	5.54e-08	8.43773e-07	down	-1.18442
Q9VCN4	CG17083	0.44	2.56e-09	7.31067e-08	down	-1.18442
Q9VFJ3	HtrA2	0.44	3.31e-08	5.70715e-07	down	-1.18442
Q9VKK3	CG16854	0.44	5.27e-07	5.16913e-06	down	-1.18442
Q9VZ18	CG1394	0.44	3.58e-10	1.72185e-08	down	-1.18442
Q9W2T5	CG15296	0.44	7.02e-10	2.87244e-08	down	-1.18442
Q9Y0Z8	Pif1B	0.44	1.12e-11	1.91905e-09	down	-1.18442
A0A0B4KG17	CG8526	0.43	1.5e-06	1.2771e-05	down	-1.21759
Q26278	Rbp9	0.43	0.001296	0.00373017	down	-1.21759
Q6NN96	CG31025	0.43	1.65e-08	3.27022e-07	down	-1.21759
Q7K037	CG8517	0.43	2.94e-10	1.53524e-08	down	-1.21759
Q8IQ36	CG1835	0.43	8.15e-08	1.13408e-06	down	-1.21759
Q8T4B5	CG1428	0.43	4.95e-08	7.79909e-07	down	-1.21759
Q9VES1	Arl6IP1	0.43	1.79e-09	5.42241e-08	down	-1.21759
Q9VQI4	CG8813	0.43	4.93e-08	7.79909e-07	down	-1.21759
Q9VTQ9	Rpt4R	0.43	3.3e-13	1.90808e-10	down	-1.21759
Q9W083	CG12020	0.43	1.66e-08	3.27022e-07	down	-1.21759
Q9W5B3	eIF4E7	0.43	7.62e-12	1.49216e-09	down	-1.21759
Q9W5R5	Slmap	0.43	3.41e-10	1.71532e-08	down	-1.21759
A0A0B4LFZ4	TER94	0.42	3.62e-07	3.78787e-06	down	-1.25154
A1Z9G6	CG6209	0.42	6.53e-09	1.53477e-07	down	-1.25154
G2J618	CG30271	0.42	2.85e-09	7.93226e-08	down	-1.25154
M9PHF9	CG12493	0.42	1.18e-06	1.04018e-05	down	-1.25154
P09052	vas	0.42	1.69e-07	2.10597e-06	down	-1.25154
Q5BHU7	Pgm2a	0.42	1.49e-08	2.99255e-07	down	-1.25154
Q8IH84	CG3982	0.42	1.14e-07	1.50255e-06	down	-1.25154
Q9V3Q1	CG4701	0.42	3.45e-09	9.3184e-08	down	-1.25154
Q9VJT3	CG15286	0.42	8.72e-10	3.36703e-08	down	-1.25154
Q9VK88	CG5435	0.42	2.07e-09	6.16101e-08	down	-1.25154
Q9VM21	gudu	0.42	1.36e-11	2.05613e-09	down	-1.25154
Q9VS00	CG10064	0.42	1.73e-09	5.26977e-08	down	-1.25154
Q9W123	Pof	0.42	2.09e-09	6.16101e-08	down	-1.25154
A0A0B4K7W3	sm	0.41	1.94e-08	3.70628e-07	down	-1.2863
A0A0B4KGA9	CG15177	0.41	4.29e-07	4.33987e-06	down	-1.2863
P41043	GstS1	0.41	5.7e-11	5.04082e-09	down	-1.2863
Q058Z8	CG30324	0.41	1.35e-08	2.7723e-07	down	-1.2863
Q0E8W8	CG3494	0.41	4.93e-09	1.20675e-07	down	-1.2863
Q5LJN5	kl-5	0.41	8.5e-10	3.3368e-08	down	-1.2863
Q7KTJ2	CG8349	0.41	5.7e-08	8.60967e-07	down	-1.2863
Q8T434	CG2964	0.41	4.82e-09	1.18511e-07	down	-1.2863
Q9VFT3	Rbp4	0.41	3.67e-07	3.81833e-06	down	-1.2863
Q9W1V2	CG3085	0.41	1.22e-08	2.57279e-07	down	-1.2863
Q9W2D1	Grx1t	0.41	1.71e-09	5.23795e-08	down	-1.2863
A0A0B4KI48	Dhc98D	0.4	1.1e-10	7.73244e-09	down	-1.32193
C0MHU7	CG7931	0.4	3.14e-07	3.40249e-06	down	-1.32193
Q7JVN4	boly	0.4	4.78e-09	1.18057e-07	down	-1.32193
Q8IPZ5	CG9641	0.4	2.49e-07	2.86821e-06	down	-1.32193
Q8T4C4	ATPsynbetaL	0.4	4.27e-08	6.90632e-07	down	-1.32193
Q9V9P5	CG2528	0.4	2.85e-07	3.13157e-06	down	-1.32193
Q9VF38	Uros2	0.4	5.95e-08	8.81726e-07	down	-1.32193
Q9VU56	CG14113	0.4	7.69e-09	1.75684e-07	down	-1.32193
Q9VXF6	Cnx14D	0.4	1.69e-07	2.10597e-06	down	-1.32193
Q9W3R3	CG1999	0.4	1.37e-10	8.94251e-09	down	-1.32193
A1ZAH1	knon	0.39	1.22e-08	2.57279e-07	down	-1.35845
A8DZ22	CG34173	0.39	2.97e-07	3.23748e-06	down	-1.35845
Q7JWU2	CG13186	0.39	3.46e-07	3.65533e-06	down	-1.35845
Q7KT82	CG33308	0.39	1.45e-07	1.85323e-06	down	-1.35845
Q8IR43	CG32591	0.39	1.78e-07	2.18828e-06	down	-1.35845
Q8MS20	nonA-l	0.39	1.1e-08	2.36522e-07	down	-1.35845
Q8T0H5	heph	0.39	1.03e-10	7.52999e-09	down	-1.35845
Q8T3V3	CG10063	0.39	1.05e-11	1.89252e-09	down	-1.35845
Q95TZ4	CG14740	0.39	2.06e-08	3.86814e-07	down	-1.35845
Q9U904	Kpc2	0.39	1.3e-11	2.05613e-09	down	-1.35845
Q9VBJ6	CG14540	0.39	3.25e-11	3.63668e-09	down	-1.35845
Q9VCH1	eIF4G2	0.39	1.87e-10	1.10237e-08	down	-1.35845
Q9VDW9	CG3517	0.39	2.29e-08	4.18536e-07	down	-1.35845
Q9VGL9	CG5342	0.39	1.12e-10	7.74474e-09	down	-1.35845
Q9VU41	Zmynd10	0.39	3.35e-08	5.74002e-07	down	-1.35845
Q9VVH0	CG12229	0.39	1.07e-09	3.78504e-08	down	-1.35845
Q9VY34	betaNACtes4	0.39	1.81e-08	3.5068e-07	down	-1.35845
Q9W4H4	CG7024	0.39	3.15e-07	3.4066e-06	down	-1.35845
H9ACM4	obst-F	0.38	5.93e-07	5.72433e-06	down	-1.39593
Q6GKZ1	klhl10	0.38	8.02e-08	1.12178e-06	down	-1.39593
Q7YTX8	CG6262	0.38	5.53e-06	3.85763e-05	down	-1.39593
Q8I0F1	CG31538	0.38	3.5e-10	1.72185e-08	down	-1.39593
Q8IMU4	CG31115	0.38	7.61e-12	1.49216e-09	down	-1.39593
Q8IN47	Syp	0.38	2.58e-09	7.32961e-08	down	-1.39593
Q8MR63	CG32445	0.38	9.87e-09	2.17338e-07	down	-1.39593
Q8MZD3	CG7295	0.38	3.39e-08	5.77248e-07	down	-1.39593
Q8T437	CG9316	0.38	1.14e-08	2.44165e-07	down	-1.39593
Q9U1J3	Menl-1	0.38	1.06e-15	1.1624e-12	down	-1.39593
Q9VEM4	CG5265	0.38	2.24e-08	4.13533e-07	down	-1.39593
Q9VH24	ATPsynepsilonL	0.38	1.49e-06	1.27056e-05	down	-1.39593
Q9VJY4	CG10859	0.38	3.26e-10	1.65505e-08	down	-1.39593
Q9VK29	Rsph1	0.38	4.96e-09	1.2087e-07	down	-1.39593
Q9VSM7	S-Lap2	0.38	5.22e-08	8.03968e-07	down	-1.39593
Q9VVD0	CG6652	0.38	4.1e-07	4.18628e-06	down	-1.39593
Q9W0Q0	Ppm1	0.38	4.92e-10	2.1932e-08	down	-1.39593
Q9W1S5	Prosbeta5R1	0.38	1.61e-07	2.02469e-06	down	-1.39593
X2J713	CG31644	0.38	1.06e-08	2.31553e-07	down	-1.39593
A0A0B4LG65	CG13501	0.37	6.1e-10	2.59274e-08	down	-1.4344
Q4QPY7	COX6AL	0.37	4.82e-07	4.8051e-06	down	-1.4344
Q8IMJ2	CG31029	0.37	4.23e-09	1.08888e-07	down	-1.4344
Q8INF7	HEATR2	0.37	1.66e-10	1.02883e-08	down	-1.4344
Q8MZ62	CG5103	0.37	2.71e-08	4.84004e-07	down	-1.4344
Q8SXA7	CG42675	0.37	1.42e-08	2.87301e-07	down	-1.4344
Q8T412	CG10749	0.37	7.05e-11	5.76943e-09	down	-1.4344
Q9VA28	CG15547	0.37	3.91e-09	1.02088e-07	down	-1.4344
Q9VRB7	CG1324	0.37	6.65e-06	4.53507e-05	down	-1.4344
Q9VRY0	eIF4E4	0.37	1.45e-09	4.6223e-08	down	-1.4344
Q9W1U3	Gpdh2	0.37	5.31e-07	5.19906e-06	down	-1.4344
A0A126GUR3	CG45263	0.36	1.91e-10	1.10237e-08	down	-1.47393
B3DMP5	CG9392-RA	0.36	7.49e-10	3.01968e-08	down	-1.47393
C8VV27	orb2-RB	0.36	9.87e-10	3.68144e-08	down	-1.47393
Q4QQ20	CG10317	0.36	1.2e-08	2.55023e-07	down	-1.47393
Q4V6F6	CG31007	0.36	7e-09	1.61945e-07	down	-1.47393
Q9V3M9	Tektin-A	0.36	4.73e-09	1.17884e-07	down	-1.47393
Q9VFE4	RpS5b	0.36	5.11e-08	7.95268e-07	down	-1.47393
Q9VKN5	CG14071	0.36	2.24e-08	4.13533e-07	down	-1.47393
Q9VP43	CG32436	0.36	3.05e-09	8.40359e-08	down	-1.47393
Q9VS91	CG7716	0.36	1.17e-06	1.0347e-05	down	-1.47393
Q9W1D3	Rsph4a	0.36	8.67e-10	3.36703e-08	down	-1.47393
Q9W3X5	Fum2	0.36	4.56e-09	1.15724e-07	down	-1.47393
A4V1Q1	bol	0.35	1.46e-11	2.05613e-09	down	-1.51457
Q3ZAJ5	Arp53D	0.35	1.98e-07	2.38601e-06	down	-1.51457
Q86BK2	CG9133	0.35	4.24e-10	1.95361e-08	down	-1.51457
Q8MRL0	CG4836	0.35	4.58e-09	1.15724e-07	down	-1.51457
Q8SXL9	SdhBL	0.35	2.47e-09	7.1279e-08	down	-1.51457
Q8T3Z0	Tektin-C	0.35	4.06e-16	6.3877e-13	down	-1.51457
Q8T465	CG12861	0.35	3.51e-07	3.6798e-06	down	-1.51457
Q8T476	Rsph3	0.35	5e-08	7.8553e-07	down	-1.51457
Q8T8S2	CG3788	0.35	1.49e-09	4.72235e-08	down	-1.51457
Q9VGM5	CG14708	0.35	3.53e-09	9.44146e-08	down	-1.51457
Q9VJF5	CG15136	0.35	5.3e-10	2.32479e-08	down	-1.51457
Q9VU28	CG10748	0.35	2.75e-09	7.73244e-08	down	-1.51457
Q9VXP5	Efhc1.1	0.35	8.52e-10	3.3368e-08	down	-1.51457
Q9W4Z5	CG2854	0.35	3.42e-08	5.80553e-07	down	-1.51457
Q6NNW1	CG33235	0.34	3.8e-08	6.29468e-07	down	-1.55639
Q7JY07	CG9010	0.34	1.06e-09	3.78504e-08	down	-1.55639
Q8IPD2	Fum4	0.34	1.05e-09	3.78504e-08	down	-1.55639
Q8MRY4	blanks	0.34	5.3e-10	2.32479e-08	down	-1.55639
Q8MS78	CAH13	0.34	1.33e-10	8.89316e-09	down	-1.55639
Q9VE97	CG7131	0.34	1.79e-10	1.0668e-08	down	-1.55639
Q9VLY0	ATPsynGL	0.34	1.16e-09	4.00018e-08	down	-1.55639
Q9VW08	Rcd7	0.34	2.12e-08	3.95373e-07	down	-1.55639
A0A0B4JCT9	fest	0.33	2.15e-09	6.30398e-08	down	-1.59946
A8JR01	kmr	0.33	4.67e-05	0.00023299	down	-1.59946
Q961W9	CG33191	0.33	2.17e-10	1.18981e-08	down	-1.59946
A8E6G6	CG4021	0.32	6.42e-11	5.50831e-09	down	-1.64386
P61857	betaTub85D	0.32	6.53e-11	5.50831e-09	down	-1.64386
Q59DT6	Rb97D	0.32	6.3e-08	9.23607e-07	down	-1.64386
Q7JQU6	CG30376	0.32	2.84e-07	3.12685e-06	down	-1.64386
Q7KVA7	Dhc62B	0.32	3.04e-10	1.55779e-08	down	-1.64386
Q8I044	Tektin	0.32	1.17e-10	7.91989e-09	down	-1.64386
Q8IR73	CG32643	0.32	1.15e-06	1.02195e-05	down	-1.64386
Q9NFT7	Hex-t2	0.32	2.03e-10	1.13576e-08	down	-1.64386
Q9VGG6	Dnali1	0.32	2.01e-11	2.56298e-09	down	-1.64386
Q9VP62	CG9389	0.32	1.5e-11	2.05613e-09	down	-1.64386
Q9VUM4	CG6888	0.32	1.27e-12	4.35213e-10	down	-1.64386
A9YHT7	CG8097	0.31	2.85e-11	3.38313e-09	down	-1.68966
E2JE76	RpL22-like	0.31	8.95e-09	1.99483e-07	down	-1.68966
M9PCB0	CG43922	0.31	5.77e-10	2.47163e-08	down	-1.68966
Q7K2S9	loopin-1	0.31	6.46e-12	1.36231e-09	down	-1.68966
Q8IPY4	CG31948	0.31	7.49e-07	7.0442e-06	down	-1.68966
Q8T0U2	CG5089	0.31	4.66e-16	6.3877e-13	down	-1.68966
Q95T35	CG33791	0.31	3.85e-08	6.32022e-07	down	-1.68966
Q9VCJ6	CG10252	0.31	1.24e-08	2.58514e-07	down	-1.68966
Q9VIX9	CG17349	0.31	2.75e-11	3.35072e-09	down	-1.68966
Q9VQW0	CG31773	0.31	3.82e-10	1.80561e-08	down	-1.68966
Q9VT84	CG6628	0.31	1.66e-09	5.14225e-08	down	-1.68966
Q9VTI5	Fum3	0.31	1.91e-10	1.10237e-08	down	-1.68966
Q9VTP5	CG7264	0.31	1.26e-08	2.61689e-07	down	-1.68966
A0AMM0	CG6255	0.3	3.74e-09	9.95457e-08	down	-1.73697
A1ZB91	CG17669	0.3	1.41e-06	1.21176e-05	down	-1.73697
C0MIM5	CG6130	0.3	1.38e-08	2.82334e-07	down	-1.73697
Q5U0U5	Ugt305A1	0.3	2.9e-11	3.38313e-09	down	-1.73697
Q7K2U6	CG8701	0.3	1.03e-09	3.78504e-08	down	-1.73697
Q8INP3	CG43675	0.3	1.44e-07	1.84475e-06	down	-1.73697
Q8T494	CG7755	0.3	2.68e-09	7.57445e-08	down	-1.73697
Q9VGQ3	scpr-A	0.3	1.93e-08	3.70007e-07	down	-1.73697
Q9VH79	Rpt3R	0.3	5.08e-08	7.93551e-07	down	-1.73697
Q9VIE3	CG31624	0.3	7.53e-09	1.72749e-07	down	-1.73697
Q9VRK6	CG4669	0.3	1.07e-11	1.89252e-09	down	-1.73697
A0A223LMW5	pkd2	0.29	4.71e-08	7.50725e-07	down	-1.78588
A1Z7E4	CG2127	0.29	3.52e-10	1.72185e-08	down	-1.78588
D1FYI8	Obp99a	0.29	1.12e-09	3.91144e-08	down	-1.78588
P28750	exu	0.29	4.7e-10	2.13927e-08	down	-1.78588
P49258	Acam	0.29	3.13e-09	8.5809e-08	down	-1.78588
Q4V520	CG18155-RB	0.29	9.67e-10	3.63155e-08	down	-1.78588
Q5BHX2	CG13978	0.29	1.96e-10	1.10791e-08	down	-1.78588
Q7K2Q5	CG18568	0.29	1.67e-08	3.27022e-07	down	-1.78588
Q8T4D6	mAcon2	0.29	7.03e-11	5.76943e-09	down	-1.78588
Q8T4F0	CG4415	0.29	1.67e-08	3.27022e-07	down	-1.78588
Q8T4F1	S-Lap5	0.29	1.01e-09	3.74178e-08	down	-1.78588
Q9V3G9	CG12470	0.29	1.62e-09	5.04685e-08	down	-1.78588
Q9VCN3	bb8	0.29	8.36e-13	3.27805e-10	down	-1.78588
Q9VPS5	Hsp60B	0.29	7.75e-10	3.1017e-08	down	-1.78588
Q9VQ22	CG10869	0.29	7.97e-11	6.33326e-09	down	-1.78588
Q9VZ72	ATPsynCF6L	0.29	7.21e-08	1.02416e-06	down	-1.78588
W8P2I4	CG6441-RA	0.29	1.68e-09	5.17497e-08	down	-1.78588
P06604	alphaTub85E	0.28	4.07e-10	1.89117e-08	down	-1.8365
Q24404	Mst98Cb	0.28	1.37e-10	8.94251e-09	down	-1.8365
Q7PLK6	ARY	0.28	9.42e-11	7.07532e-09	down	-1.8365
Q8IPJ9	CG31642	0.28	3.38e-11	3.70651e-09	down	-1.8365
Q9VCV7	CG4907	0.28	4.47e-09	1.13995e-07	down	-1.8365
Q9VGC1	Rsbp15	0.28	4.82e-11	4.68302e-09	down	-1.8365
Q8MSH5	CG9875	0.27	2.01e-08	3.78723e-07	down	-1.88897
Q8MTA8	CG8136	0.27	6.61e-09	1.54224e-07	down	-1.88897
Q9VF23	CG4546	0.27	8.42e-11	6.59527e-09	down	-1.88897
Q9VUG4	goddard	0.27	4.75e-11	4.68302e-09	down	-1.88897
Q9W3G3	CG1387	0.27	4.24e-08	6.87808e-07	down	-1.88897
A0AMP8	CG3483	0.26	5.94e-13	2.71408e-10	down	-1.94342
A0AMY5	CG9314	0.26	4.89e-11	4.68302e-09	down	-1.94342
A9UN17	CG3213	0.26	2.19e-12	6.43531e-10	down	-1.94342
Q4V699	CG18662	0.26	6.4e-08	9.30801e-07	down	-1.94342
Q8MRS2	CG12584	0.26	2.82e-08	5.02015e-07	down	-1.94342
Q9V3K5	CG4691	0.26	1.1e-08	2.36522e-07	down	-1.94342
Q9W0I5	CG9129	0.26	5.17e-11	4.68302e-09	down	-1.94342
Q9W412	CG15892	0.26	8.21e-12	1.55226e-09	down	-1.94342
Q9W4E4	CG5062	0.26	2.54e-09	7.29153e-08	down	-1.94342
O62526	Ant2	0.25	1.32e-09	4.3667e-08	down	-2
Q0E8W0	Nplp1	0.25	5.76e-08	8.65029e-07	down	-2
Q0GTC9	CG5106	0.25	1.41e-11	2.05613e-09	down	-2
Q7K5K9	S-Lap8	0.25	9.1e-08	1.25051e-06	down	-2
Q8INX9	CG31788	0.25	4.98e-12	1.09221e-09	down	-2
Q95R35	S-Lap4	0.25	2.09e-11	2.60442e-09	down	-2
Q961W5	S-Lap3	0.25	8.83e-09	1.97612e-07	down	-2
Q9VKP2	Porin2	0.25	3.48e-13	1.90808e-10	down	-2
Q9VMB8	COX5BL	0.25	2.56e-10	1.34966e-08	down	-2
A0A0B4KEI0	COX4L	0.24	2.99e-10	1.54662e-08	down	-2.05889
Q6IHZ0	HDC00290	0.24	3.24e-05	0.000171642	down	-2.05889
Q8T0J9	CG32388	0.24	4.76e-10	2.13927e-08	down	-2.05889
Q9VAZ1	mil	0.24	1.78e-10	1.0668e-08	down	-2.05889
Q9VDY4	CG5217	0.24	1.35e-08	2.7723e-07	down	-2.05889
Q9Y170	ocn	0.24	4.44e-11	4.59331e-09	down	-2.05889
Q9VC86	CG5762	0.23	1.22e-09	4.15482e-08	down	-2.12029
Q9VFN5	CG9920	0.23	6.16e-10	2.5981e-08	down	-2.12029
Q9VS63	CG8564	0.23	1.14e-09	3.95609e-08	down	-2.12029
P04657	Cyt-c-d	0.22	1.77e-10	1.0668e-08	down	-2.18442
Q6NLJ2	CG33791	0.22	3.49e-07	3.67287e-06	down	-2.18442
Q7K084	Obp44a	0.22	5.21e-11	4.68302e-09	down	-2.18442
Q7KS38	RpS19b	0.22	4.57e-12	1.04405e-09	down	-2.18442
Q8IMW8	CG33340	0.22	3.25e-07	3.48723e-06	down	-2.18442
Q8IHC1	CG9130	0.21	1.01e-10	7.48355e-09	down	-2.25154
Q8T415	CG31802	0.21	3.63e-12	9.47776e-10	down	-2.25154
Q9VB14	RpS10a	0.21	1.33e-09	4.3667e-08	down	-2.25154
Q9VFY5	CG8508	0.21	2.49e-07	2.86821e-06	down	-2.25154
Q9VIL4	CG17470	0.21	1.28e-09	4.33225e-08	down	-2.25154
Q9VSD3	fan	0.21	2.7e-13	1.85051e-10	down	-2.25154
X2JCG2	Gas8	0.21	1.48e-11	2.05613e-09	down	-2.25154
B8Q7T7	Jhe2	0.2	1.96e-08	3.71857e-07	down	-2.32193
Q3YMR8	CG31624	0.2	3.58e-12	9.47776e-10	down	-2.32193
Q8MRL1	CG32450	0.2	1.41e-09	4.54766e-08	down	-2.32193
Q9VNZ9	CG11249	0.2	4.93e-13	2.45738e-10	down	-2.32193
Q9W1T3	CG3092	0.2	4.25e-07	4.30735e-06	down	-2.32193
Q500X4	S-Lap7	0.19	1.84e-11	2.40208e-09	down	-2.39593
Q9U599	gom	0.19	5.06e-11	4.68302e-09	down	-2.39593
Q9VB43	CG3330	0.19	1.5e-10	9.56337e-09	down	-2.39593
Q9VMN5	Hsp60C	0.19	2.23e-12	6.43531e-10	down	-2.39593
D3DN10	CG32026-RA	0.18	9.37e-08	1.27483e-06	down	-2.47393
Q7K2I4	CG7768	0.18	1.04e-09	3.78504e-08	down	-2.47393
Q9VGN6	CG5281	0.18	1.54e-10	9.70554e-09	down	-2.47393
Q9W041	CG15878	0.17	2.68e-13	1.85051e-10	down	-2.55639
A1Z9Z6	ND-51L2	0.16	1.96e-08	3.71857e-07	down	-2.64386
Q8INN3	CG31415	0.16	8.83e-07	8.1097e-06	down	-2.64386
Q9U5W8	Spn43Ab	0.16	1.21e-07	1.58718e-06	down	-2.64386
Q9VAM8	Cyt-c1L	0.15	1.13e-10	7.74474e-09	down	-2.73697
Q9VSM6	S-Lap1	0.15	1.46e-12	4.70893e-10	down	-2.73697
A1Z9T6	CG12860	0.14	3.89e-10	1.82298e-08	down	-2.8365
Q8I0H4	CG46025	0.14	1.96e-10	1.10791e-08	down	-2.8365
Q8IPK2	CG31913	0.14	5.45e-09	1.29923e-07	down	-2.8365
F0JAR8	CG42688	0.13	6.2e-08	9.11383e-07	down	-2.94342
Q1RL10	CG5270	0.11	6.52e-11	5.50831e-09	down	-3.18442
Q7K2X3	CG6790	0.11	8.37e-13	3.27805e-10	down	-3.18442
Q9VSG1	eIF4E3	0.11	1.18e-11	1.96059e-09	down	-3.18442
Q8MQJ6	Ten-a	0.1	2.2e-16	6.0313e-13	down	-3.32193
Q8MZB8	CG31542	0.1	2.2e-16	6.0313e-13	down	-3.32193
