# Supplementary material for: Quantitative proteomics and phosphoproteomics reveal insights into mechanisms of ocnus function in Drosophila testis development
Source: BMC Genomics. 2023 May 26;24:283. doi: 10.1186/s12864-023-09386-2 (PMC10224340; doi:10.1186/s12864-023-09386-2)
Supplement: Supplementary file 2 — Supplementary Material 2 [file 12864_2023_9386_MOESM2_ESM.xlsx]

## Sheet: Sheet1
Protein_ID	Sequence	NumberSearchPhosphosite	PhosphoSite	Count_Num	Symbol	Foldchange [FC(phos)/FC(prot)]	Pvalue	PadjBH	state	Log2foldchagne
Q8MZE6	TISEEALCSR	1	S3	9	CG3323	0.183333	5.41762e-15	3.86457e-12	down	-2.44746
Q95V48	SIPSHLSIPR	1	S4	9	CCY	0.18797	9.53409e-14	2.71907e-11	down	-2.41143
P54397	VAKLSPGASAK	1	S5	9	Fkbp39	0.197917	6.53907e-12	5.00615e-10	down	-2.33703
Q8IGE9	TTSQTDNEQPQGETAQKRTPR	1	T19	9	lost	0.2	7.73094e-13	1.18173e-10	down	-2.32193
Q9VWU8	GCLGSQHSIIK	1	S5	9	CG32548	0.212121	3.38436e-12	3.29206e-10	down	-2.23704
Q95V48	SIPSHLSIPR	1	S7	9	CCY	0.218045	1.06201e-11	7.57569e-10	down	-2.1973
Q9VKF8	IDAGGVSTTK	1	S7	9	CG4983	0.22314	3.33386e-12	3.29206e-10	down	-2.16398
Q9VE58	SSDVDALAQR	1	S2	9	CG14305	0.227273	5.47647e-14	1.95328e-11	down	-2.1375
M9PHE1	DTTLITHSSTTSVTR	1	S8	9	CG2750	0.228916	1.41707e-17	3.03254e-14	down	-2.12711
Q8T3Q8	IPDTSSELELR	1	T4	9	CG11327	0.246154	3.35156e-10	1.40634e-08	down	-2.02237
Q961C3	SLAVTSVRSPEK	1	T5	9	CG8478	0.247191	3.98758e-13	7.75766e-11	down	-2.0163
C0HK92	SSLSPLRITPSPVR	2	T9,S11	9	CG45076	0.247934	1.16722e-14	6.24461e-12	down	-2.01197
Q95V48	CRFSLEDFSAK	1	S4	9	CCY	0.24812	3.24166e-13	6.93715e-11	down	-2.01089
Q8MRS8	GEDDCVSDKDVCR	1	S7	9	CG3610	0.254902	2.55217e-12	2.73082e-10	down	-1.97199
Q5BHV7	SLQQILQR	1	S1	9	CG43755	0.257576	1.40553e-11	8.84658e-10	down	-1.95693
Q95V48	ELGVNSGSIR	1	S8	9	CCY	0.270677	6.41185e-12	5.00615e-10	down	-1.88536
Q9VFM5	VEPKESEDYCVVNK	1	S6	9	CG14355	0.291667	1.1116e-12	1.58588e-10	down	-1.77761
Q961C3	SLAVTSVRSPEK	1	S9	9	CG8478	0.292135	1.10172e-10	5.75043e-09	down	-1.77529
Q9I7W4	RSPSPVR	1	S4	9	CG11369	0.296296	6.60735e-08	1.00998e-06	down	-1.75489
P22058	SSTAAVAAISPGIKK	1	S10	9	D1	0.29703	6.13296e-12	5.00615e-10	down	-1.75132
M9PGT0	KGQSPVQFK	1	S4	9	CG34417	0.299213	2.60065e-10	1.11308e-08	down	-1.74076
Q9VFM5	KLSELDENCDR	1	S3	9	CG14355	0.3125	1.01647e-13	2.71907e-11	down	-1.67807
Q8INM3	SSISETELER	1	S4	9	sle	0.317829	1.84228e-11	1.12642e-09	down	-1.65368
Q8INM3	KLSPQPPVVDK	1	S3	9	sle	0.317829	5.32065e-09	1.30876e-07	down	-1.65368
Q9VK40	APQAPQLSPSPSNK	1	S8	9	CG5122	0.320442	3.18193e-14	1.36187e-11	down	-1.64186
C0HK92	SSLSPLRITPSPVR	3	S4,T9,S11	9	CG45076	0.322314	1.79671e-12	2.34851e-10	down	-1.63346
Q8MRY4	SLESDEDDILEK	1	S4	9	blanks	0.323529	9.5985e-11	5.1352e-09	down	-1.62803
Q9VDW9	QPSITEGEGET	1	S3	9	CG3517	0.333333	2.48582e-12	2.73082e-10	down	-1.58496
Q9VFM5	TPLLLTNSQINVSDFK	1	S8	9	CG14355	0.333333	1.22692e-10	6.25144e-09	down	-1.58496
O96828	IQPSQPGGGTAGPSPPSSGGGPGFK	1	S14	9	Psi	0.341772	5.02361e-13	8.95876e-11	down	-1.54889
Q4V506	GGAPGAPGSPGGGGFGGQGGGGGYGGGAGR	1	S9	9	Cpr47Ef	0.351955	6.5501e-12	5.00615e-10	down	-1.50654
Q7K1T1	EVSPIRPSTSSLQYCK	1	S3	9	vlc	0.356322	8.80117e-10	3.16327e-08	down	-1.48875
P22058	SSTAAVAAISPGIK	1	S10	9	D1	0.356436	3.30091e-11	1.90918e-09	down	-1.48829
Q8MSQ0	DLANRPSFVVLEDALAR	1	S7	9	schuy	0.358491	4.14217e-10	1.6725e-08	down	-1.47999
Q95V48	SIPSHLSIPR	2	S4,S7	9	CCY	0.360902	2.51386e-12	2.73082e-10	down	-1.47032
A1Z7J0	IFSHSGFPR	1	S3	9	CG8746	0.361702	5.98805e-09	1.39287e-07	down	-1.46713
C4NYP8	AIELSPGNALFHAK	1	S5	9	HIP	0.375	1.6809e-08	3.33067e-07	down	-1.41504
P54397	LSPGASAK	1	S2	9	Fkbp39	0.395833	4.34871e-09	1.12123e-07	down	-1.33703
Q8T0Q5	AVTGPPSIQK	1	S7	9	CG5790	0.401869	5.24459e-12	4.87975e-10	down	-1.3152
Q8INM3	AVRSPAVEQK	1	S4	9	sle	0.403101	5.51684e-08	8.74521e-07	down	-1.31079
A8DYJ2	RRDPHPSPER	1	S7	9	hts	0.409091	1.14327e-09	3.76398e-08	down	-1.28951
Q9Y0Z8	SLASLPSK	1	S4	9	Pif1B	0.409091	5.21755e-09	1.30656e-07	down	-1.28951
Q9VM92	HAEHYSLDDAR	1	S6	9	TTLL3B	0.413793	2.89152e-13	6.87539e-11	down	-1.27302
Q9VLK2	LSKPASPPK	1	S6	9	CG13096	0.423077	1.13436e-09	3.76398e-08	down	-1.24101
Q9VWT2	SLLHAPAQEETDEEESSPLEK	1	T11	9	CG6470	0.423729	6.22778e-09	1.41781e-07	down	-1.23879
Q4V506	GGAPGAPGSPGGGGFGGQGGGGGFGAGGGR	1	S9	9	Cpr47Ef	0.430168	9.0168e-10	3.16327e-08	down	-1.21703
P55830	SVEAVVSSEGAVIDRPEGYEPPVQEAV	1	S7	9	RpS3A	0.431818	4.48606e-09	1.14288e-07	down	-1.2115
C0HK92	SSLSPLRITPSPVR	2	S4,T9	9	CG45076	0.438017	5.93484e-12	5.00615e-10	down	-1.19094
Q9VKF8	DGPSYIHSEAALSYR	1	S13	9	CG4983	0.454545	7.30044e-10	2.78981e-08	down	-1.1375
Q8T3K7	EAGGGSLAISVEGPSK	1	S10	9	cher	0.457778	1.86564e-12	2.34851e-10	down	-1.12728
Q8T410	AAGDTSKESTPLSASPK	2	S9,T10	9	Cnx99A	0.458824	9.77005e-12	7.20962e-10	down	-1.12399
Q95RU5	NATSSHHGSFGK	1	S9	9	yrt	0.45935	2.55897e-08	4.87205e-07	down	-1.12234
Q95RU5	LDPDYTPPYSPNATK	1	S10	9	yrt	0.463415	3.70701e-10	1.52558e-08	down	-1.10962
A8DYJ2	GISYEEIFATPR	1	S3	9	hts	0.463636	2.52379e-10	1.11308e-08	down	-1.10893
X2J6U8	SSPALFPGTQSGETSPFCDNGQISPR	1	S24	9	ssp3	0.473684	5.16164e-07	5.44134e-06	down	-1.078
Q8T3Q8	NVQATPSQEELKR	1	S7	9	CG11327	0.476923	2.33093e-09	6.92805e-08	down	-1.06817
Q9VFH6	LVNSAATSPEVTPR	1	T7	9	CG7886	0.48	8.69672e-10	3.16327e-08	down	-1.05889
Q8T3K7	IQSSGSQSHLK	1	S6	9	cher	0.48	5.05848e-06	3.49198e-05	down	-1.05889
P28750	PSSSPSASTEFGAGGDK	1	S4	9	exu	0.482759	4.11042e-08	7.09379e-07	down	-1.05063
Q8INM3	TLTPNQQSDEK	1	T3	9	sle	0.488372	1.24129e-11	8.54538e-10	down	-1.03395
Q8T3Q8	NVQATPSQEELK	1	S7	9	CG11327	0.492308	1.54562e-10	7.35028e-09	down	-1.02237
Q8T8X9	SNVSNEHSVFSSNK	1	S1	9	CG13131	0.495868	5.84555e-09	1.37467e-07	down	-1.01197
Q8INM3	QSLHVPSPELAAK	1	S7	9	sle	0.496124	3.67675e-09	9.71388e-08	down	-1.01123
C4JC98	SEQDLFYDCQGPGEDSPKEGR	1	S16	9	Pif1B	0.5	9.00357e-10	3.16327e-08	down	-1
Q9VFM5	TPLLLTNSQINVSDFK	1	S8	9	CG14355	0.5	1.43664e-09	4.52119e-08	down	-1
Q8INM3	IIIASPSDEEHDGK	1	S7	9	sle	0.503876	2.28562e-11	1.35867e-09	down	-0.988859
Q95RF6	AAEGNDGPIVLGQSSEQQLDGAK	1	S14	9	Tom20	0.51087	3.14039e-09	8.82796e-08	down	-0.968973
Q5BI67	VSFASPPNATSK	1	S5	9	Sec16	0.514851	3.15691e-09	8.82796e-08	down	-0.957772
Q8T989	KRSVITPESN	1	S3	9	CG5608	0.515267	5.05947e-08	8.26508e-07	down	-0.956607
Q7K1T1	AQLPTVSPK	1	S7	9	vlc	0.517241	8.82772e-09	1.92769e-07	down	-0.95109
B1PFA0	DVDFGDSDNENEPDAYLAR	1	S7	9	Ssrp	0.522222	6.81681e-08	1.03461e-06	down	-0.937264
Q9VT31	LSVSPTSSQK	1	S4	9	CG16719	0.52459	3.97087e-09	1.0363e-07	down	-0.930737
Q6GKZ1	SLAPIVSDEALNTLNELR	1	S7	9	klhl10	0.526316	3.48137e-09	9.31266e-08	down	-0.925999
Q8MZD3	SASASPR	1	S5	9	CG7295	0.526316	1.00415e-06	9.18322e-06	down	-0.925999
P19018	AHTPTPGVYLGR	1	T3	9	tra2	0.53012	2.826e-08	5.16893e-07	down	-0.915608
A0A077HCQ5	SFTLTNK	1	S1	9	Adh	0.530172	4.74674e-10	1.84691e-08	down	-0.915466
B4F7L9	VDVSGSAINIK	1	S6	9	WDY	0.530303	3.33572e-06	2.41981e-05	down	-0.915111
Q9W266	YPTPQSPR	1	S6	9	wdp	0.530435	1.68809e-07	2.07616e-06	down	-0.914753
E1JJ45	QRPSLSGDK	1	S6	9	heph	0.538462	4.95781e-06	3.44471e-05	down	-0.893085
Q9VDZ2	VVCESTEDVTK	1	S5	9	CG14282	0.54	7.8775e-09	1.73792e-07	down	-0.888969
Q8SX89	ASNASPVQK	1	S5	9	kuk	0.541667	4.98071e-08	8.26258e-07	down	-0.884523
Q9VFM5	KLSELDENCDR	1	S3	9	CG14355	0.541667	1.34986e-10	6.71789e-09	down	-0.884523
Q9VFC9	GSQNSGSPEHLVDDDDYNVSVQR	1	S7	9	CG3987	0.544715	9.84615e-08	1.35069e-06	down	-0.876425
Q8IMG0	IGSESSRPSPQGSQLFGCPSASR	1	S9	9	CG1971	0.54902	5.38527e-08	8.66502e-07	down	-0.86507
Q6NNA2	ESGPGLLELSKPSEFR	1	S13	9	Dhc98D	0.55	1.61477e-07	2.00908e-06	down	-0.862496
A1Z8Q7	SKSNTEISEASLDAVPEVK	1	S3	9	MCPH1	0.55102	2.4368e-09	7.14348e-08	down	-0.859822
Q0E8J3	SFSFIQSSGANGQSAVAIPDSPTR	1	S21	9	zormin	0.553571	1.6707e-07	2.06665e-06	down	-0.853159
M9NG39	AAAPAAVASPAAAATSADASPSPAK	1	S22	9	Pep	0.556701	4.17378e-07	4.6323e-06	down	-0.845025
P13469	RISQESISR	1	S3	9	mod	0.557692	7.27829e-09	1.63953e-07	down	-0.842459
P19018	VYHDRSASPYDNYR	2	S6,S8	9	tra2	0.566265	2.04253e-10	9.30004e-09	down	-0.820451
A0A0B4LHK4	NILSSPVGSSK	1	S5	9	mask	0.56701	1.24634e-08	2.58949e-07	down	-0.818553
Q8MSG1	AAVQESPK	1	S6	9	CG12288	0.568807	9.57466e-10	3.3048e-08	down	-0.813988
Q9W4G9	GSFGGDGLDSPR	1	S10	9	CG2871	0.571429	3.68634e-11	2.07599e-09	down	-0.807355
A0A077HCQ5	AAVVNFTSSLAK	1	S9	9	Adh	0.573276	4.47252e-10	1.77244e-08	down	-0.802699
Q86PC1	VQTQVSPPKTTIER	1	S6	9	spag	0.573529	9.41862e-08	1.30979e-06	down	-0.802061
A1ZAF3	QFPLADPASNFDACPPKR	1	S9	9	CG6262	0.578947	1.57636e-08	3.18247e-07	down	-0.788496
Q9VE58	QLGTRSSDVDALAQR	2	S6,S7	9	CG14305	0.579545	4.08463e-08	7.09379e-07	down	-0.787006
Q8IHF4	GSSPTGGPK	1	S2	9	Klp59D	0.584906	3.75171e-06	2.65128e-05	down	-0.773724
Q9V431	FYSPPSGK	1	S3	9	cass	0.59596	1.16244e-08	2.43883e-07	down	-0.746714
X2J6U8	SLCSPNNSGK	1	S4	9	ssp3	0.596491	5.54942e-09	1.31953e-07	down	-0.745427
B1PFG1	TSDLLQDSTGEGIGGR	1	S8	9	CG5539	0.598039	3.37894e-07	3.92986e-06	down	-0.741688
Q86PC1	VQTQVSPPK	1	S6	9	spag	0.602941	5.86784e-08	9.23322e-07	down	-0.729911
Q9U1L3	ESDLPEADQTSPSPIK	1	S13	9	TRAM	0.602941	5.46126e-07	5.65824e-06	down	-0.729911
A0A077HCQ5	AAVVNFTSSLAK	1	S8	9	Adh	0.603448	9.17612e-08	1.30046e-06	down	-0.728698
Q7K4H4	TSPIQVNGAALACPLVR	1	T1	9	NO66	0.60396	8.52761e-08	1.24143e-06	down	-0.727474
Q9VEF9	SISPSFQSASASATATPEK	1	S3	9	CG43102	0.606061	5.02079e-08	8.26499e-07	down	-0.722466
M9NG39	AAAPAAVASPAAAATSADASPSPAK	2	S9,S22	9	Pep	0.608247	1.79737e-08	3.52878e-07	down	-0.71727
Q9VTX8	LASEGIIGGTETIR	1	S3	9	CG10616	0.609375	1.27781e-11	8.54538e-10	down	-0.714598
Q9VLX3	ADSGHGIAIK	1	S3	9	CG7164	0.612245	1.18038e-05	6.89062e-05	down	-0.707819
Q9VMW4	YSRNNSNGNFQPLPER	1	S6	9	Rtnl1	0.620253	2.55655e-09	7.39328e-08	down	-0.689071
Q9VT31	LSVSPTSSQK	1	S4	9	CG16719	0.622951	8.76688e-08	1.25914e-06	down	-0.68281
Q7JRE1	NQNQVAEIFESEEK	1	S11	9	CG9171	0.625	2.15591e-08	4.19423e-07	down	-0.678072
M9PDC7	VLQGGRNSGR	1	S8	9	Dap160	0.626168	6.09248e-08	9.44776e-07	down	-0.675378
M9NG39	AAAPAAVASPAAAATSADASPSPAK	1	S20	9	Pep	0.628866	1.9436e-09	5.94186e-08	down	-0.669176
Q86PC1	SVPVVDVVSPR	1	S9	9	spag	0.632353	1.06961e-06	9.69901e-06	down	-0.661198
Q8MZE6	SNVIITDISR	1	S1	9	CG3323	0.633333	7.95365e-10	2.98611e-08	down	-0.658963
Q9I7S9	AYSCPLPPK	1	S3	9	CG1924	0.636364	3.21131e-09	8.82796e-08	down	-0.652077
P19018	SRSPQLR	1	S3	9	tra2	0.638554	3.12527e-07	3.65469e-06	down	-0.647119
F0JAN3	TRSPLDIENDSKR	1	S3	9	gro	0.639175	1.30463e-05	7.52537e-05	down	-0.645717
Q9VMW4	NNSNGNFQPLPER	1	S3	9	Rtnl1	0.639241	1.48381e-07	1.86786e-06	down	-0.645569
Q9VCY8	REGSDEDIFEQVQMILR	1	S4	9	AdipoR	0.642424	0.000147148	0.000574628	down	-0.638402
A0A0B4LFZ4	GYHSEQDEK	1	S4	9	TER94	0.642857	2.45291e-05	0.000128658	down	-0.63743
Q960D3	EGGGAHNWGSPK	1	S10	9	vig2	0.645161	1.95117e-06	1.58175e-05	down	-0.632268
D1YSG0	RGSLIPPADTGR	1	S3	9	bt	0.645669	7.85413e-09	1.73792e-07	down	-0.631133
O61345	GPANVANTASPLK	1	S10	9	peng	0.648649	0.000468231	0.00150002	down	-0.624491
Q9VVA0	WEEPFYGGSSPAK	1	S10	9	CG9705	0.649123	1.09406e-06	9.87884e-06	down	-0.623437
Q8MZE6	EAEEEISSPDFTPNPSPR	1	S16	9	CG3323	0.65	3.75945e-07	4.34877e-06	down	-0.621488
Q8MRT0	DDIPVSPPK	1	S6	9	CG9684	0.652632	9.85832e-09	2.10968e-07	down	-0.615659
P21187	ASLYVGDLPQDVNESGLFDK	1	S15	9	pAbp	0.652778	1.41113e-06	1.20991e-05	down	-0.615336
Q960D3	TTGETSPQAEK	1	T5	9	vig2	0.655914	7.96577e-05	0.000341618	down	-0.608421
A0A0B4K7J2	LASGEGQGNVLGSIFR	1	S3	9	Nup358	0.656566	0.00867309	0.0174276	down	-0.606989
Q9VHC7	FTDADGNGNGAGSQGGGVAAR	1	S13	9	rump	0.661765	1.53986e-06	1.29227e-05	down	-0.59561
A0A0B4KH36	SAASSSSPK	1	S7	9	Bruce	0.662162	1.2577e-07	1.65122e-06	down	-0.594744
Q95RF6	IIECSSGNASIDDLE	1	S5	9	Tom20	0.663043	3.29403e-06	2.3977e-05	down	-0.592825
A0A0B4JCT9	INNILRSPTKAPNGVR	1	S7	9	fest	0.666667	1.9661e-06	1.58175e-05	down	-0.584963
M9MSM4	AASSDDSSSEEEAPK	1	S8	9	Nopp140	0.666667	5.85661e-06	3.90441e-05	down	-0.584963
Q7KJN8	ISVSPGGNNGTLEYQQVQR	1	S4	9	shot	0.666667	1.11639e-08	2.36543e-07	down	-0.584963
Q9VCY8	REGSDEDIFEQVQMILR	1	S4	9	AdipoR	0.666667	0.000786165	0.00230149	down	-0.584963
Q0E8J3	IVDQGADVSMEAIYDGFPSPEIK	1	S19	9	zormin	1.5	0.0168572	0.0305198	up	0.584963
Q9V3Y4	SQSISSPVIATSFAPLPK	1	S3	9	Mtch	1.5	8.70912e-08	1.25914e-06	up	0.584963
Q7K486	VISQDTFDDVVK	1	T6	9	CG5721	1.50538	0.000614184	0.00187765	up	0.590124
P02518	ASGGPNALLPAVGK	1	S2	9	Hsp27	1.5098	0.000216815	0.000785082	up	0.594361
Q9W4G9	RRGSFGGDGLDSPR	1	S4	9	CG2871	1.5102	6.95008e-07	6.7914e-06	up	0.594744
A1Z713	MGSIGGGDGIK	1	S3	9	Vps13	1.51456	0.00433942	0.00971376	up	0.598902
A0A223LMW5	TVGSSTPPSPSR	1	S9	9	pkd2	1.51724	5.13908e-07	5.44134e-06	up	0.601451
Q0E8J3	SPSPKPSAEGVAMSR	1	S3	9	zormin	1.51786	0.00558689	0.0119679	up	0.602036
Q9VTC3	ESLQHNPQRSQELHK	1	S10	9	CG6409	1.52174	0.00013906	0.000550386	up	0.605721
X2JFT2	SFDALMSLSR	1	S1	9	goe	1.52688	0.00244094	0.00604585	up	0.610588
X2J9X1	SGPLPTQHSPQR	1	S9	9	Hnf4	1.54444	2.16426e-05	0.000115499	up	0.627088
P08570	KKEEESDQSDDDMGFGLFD	1	S6	9	RpLP1	1.5463	0.0454997	0.0713851	up	0.628817
Q9VHC8	SPVSTPTTVAIPDLLAEEK	1	T5	9	CG8149	1.54902	0.000217987	0.000787992	up	0.631355
M9PGT0	AQSPGKPATR	1	S3	9	CG34417	1.55118	0.0137335	0.0256455	up	0.633367
E8NH10	ESVRPGSTGEER	1	S7	9	RhoGEF2	1.55738	6.67773e-06	4.37013e-05	up	0.639118
Q9VF45	ALLPGAISKPASEAGK	2	S8,S12	9	CG5404	1.55738	3.95485e-07	4.47798e-06	up	0.639118
A5XCL5	ATTPVEFVMEVTDK	1	T3	9	UGP	1.5625	0.0212333	0.0370826	up	0.643856
Q9VBJ6	KNSNGGLCQPAAMSSR	1	S3	9	CG14540	1.5641	2.90799e-05	0.000149594	up	0.645335
P02518	RASGGPNALLPAVGK	1	S3	9	Hsp27	1.56863	0.000220954	0.000797371	up	0.649503
Q0E9A1	TISAIISHR	1	S3	9	GLS	1.57317	4.67629e-05	0.000220911	up	0.653675
Q9W4E4	KPIYLETPPLSTVEEEPLCGVR	1	T7	9	CG5062	1.57692	3.37372e-06	2.43385e-05	up	0.657112
Q6AWQ1	RSSPGGGGGHMNR	1	S3	9	Srrm1	1.58252	0.00607113	0.0129013	up	0.662228
Q6NN85	RPPSPDAIR	1	S4	9	ssh	1.59091	0.00135062	0.00361292	up	0.669851
X2JFT2	SFDALMSLSR	1	S1	9	goe	1.5914	0.00629867	0.0132641	up	0.670295
B7YZW7	APSSFGSTGSVSK	1	S7	9	CLIP-190	1.59551	0.000725257	0.00214668	up	0.674014
M9ND64	SAASLDEIPLMIK	1	S1	9	CG43078	1.59829	0.000807414	0.00233824	up	0.67653
Q9VHC8	RNNSQQSTGTVASTGTTPSK	1	S4	9	CG8149	1.60784	0.0195417	0.0345613	up	0.685127
A0A0B4K849	TPSFIK	1	S3	9	hts	1.60909	0.0133695	0.0250751	up	0.686246
Q9W4G9	RGSFGGDGLDSPR	2	S3,S11	9	CG2871	1.61224	1.7879e-09	5.54509e-08	up	0.689071
A0A0B4LFP7	SHQNDDSDSEQQQQQR	1	S7	9	tn	1.61818	0.0119077	0.0225908	up	0.694374
P28750	QSLGATPNGLK	1	S2	9	exu	1.62069	4.51221e-05	0.000215058	up	0.696608
M9PE74	KLSASTTSWQR	1	S3	9	nocte	1.63717	0.000700966	0.00210093	up	0.711202
M9MRX0	MFTSLEEEELR	1	S4	9	Lmpt	1.64646	0.00421519	0.00948528	up	0.719372
P02518	RASGGPNALLPAVGK	1	S3	9	Hsp27	1.64706	7.90044e-06	5.03183e-05	up	0.719892
Q7K243	RISGDQFEYGK	1	S3	9	Sik3	1.64789	1.52749e-05	8.64769e-05	up	0.720618
A9UN17	VEEQCVSLEK	1	S7	9	CG3213	1.65385	9.66606e-07	8.9547e-06	up	0.725825
C4NYP8	KDSADFVDDGLD	1	S3	9	HIP	1.65625	4.14185e-07	4.6323e-06	up	0.72792
P02518	ASGGPNALLPAVGK	1	S2	9	Hsp27	1.66667	1.17593e-06	1.04754e-05	up	0.736966
I1V4Z0	KMSPTAPK	1	S3	9	Trl	1.66917	0.0162249	0.0295501	up	0.739133
P05389	KEESESEDDDMGFALFE	1	S6	9	RpLP2	1.66981	0.0424609	0.0671591	up	0.739685
Q7K2N0	LSLEAPSDTANK	1	S2	9	Lnpk	1.68	9.75739e-07	8.96172e-06	up	0.748461
P21187	IAFSPYGNITSAK	1	S4	9	pAbp	1.68056	5.58545e-06	3.77062e-05	up	0.748938
Q8MR20	SVSQTDIFTMSK	1	S3	9	CG6454	1.68687	0.00107341	0.002964	up	0.754348
Q8IR73	DAHFLYVVDSQGR	1	S10	9	CG32643	1.6875	9.3649e-08	1.30979e-06	up	0.754888
M9MSH2	DSGITSDSPISPK	1	S8	9	CG34398	1.68966	1.4403e-06	1.22798e-05	up	0.756729
M9PDS3	IVAVSEAEQPETPETEFEVK	1	T12	9	sls	1.69027	6.06405e-05	0.000275522	up	0.75725
Q6NLI6	RSEAQSTQGQGNNDPEAPLSAR	1	S20	9	CG32591	1.69231	4.58157e-07	4.92692e-06	up	0.758992
C0HK92	SSLSPLR	2	S2,S4	9	CG45076	1.69421	0.00523061	0.0113409	up	0.760617
Q9VHC0	RPSPPMR	1	S3	9	RnpS1	1.71134	0.000459629	0.00147688	up	0.775127
Q9VB98	AMSLDSLAR	1	S3	9	CG5521	1.71569	0.0336409	0.0549974	up	0.778786
A1Z713	MGSIGGGDGIKR	1	S3	9	Vps13	1.71845	0.00348415	0.00807506	up	0.781105
Q961F4	NITECPPGTAPALLPPDEDVEVRSLNENIR	1	S24	9	CG4669	1.76667	2.72939e-08	5.08233e-07	up	0.82103
E8NH10	HKSAPVSVNR	1	S3	9	RhoGEF2	1.77049	2.0103e-06	1.60524e-05	up	0.82415
M9MSH2	SGEQLGNWSPTER	1	S9	9	CG34398	1.7931	3.947e-07	4.47798e-06	up	0.842459
P28750	SRSVSSLPDSTTK	2	S3,S5	9	exu	1.7931	1.71616e-07	2.0867e-06	up	0.842459
Q8IGE9	AESAETATPVQTK	1	S3	9	lost	1.8	5.34272e-07	5.57728e-06	up	0.847997
Q8T410	LAYESPVIDAK	1	S5	9	Cnx99A	1.81176	0.000692809	0.0020794	up	0.857396
Q8MTA8	NSHQSSATSLPEAK	1	S6	9	CG8136	1.81481	8.83588e-07	8.32986e-06	up	0.859822
Q9VZT8	RLSISER	1	S3	9	CG14964	1.81915	7.88651e-06	5.03183e-05	up	0.863264
Q0E8J3	SPSPKPSAEGVAMSR	1	S1	9	zormin	1.82143	0.00214266	0.00543926	up	0.86507
Q8IPJ9	VSTVITSPLK	1	S7	9	CG31642	1.82143	1.29911e-07	1.69519e-06	up	0.86507
P19889	KPESESEEEDDDMGFGLFD	1	S4	9	RpLP0	1.82474	0.019097	0.0340279	up	0.867693
P28750	SVSSLPDSTTK	1	S8	9	exu	1.82759	1.24218e-07	1.6409e-06	up	0.869939
Q94527	SFSPAHSPK	1	S7	9	Rel	1.83117	6.74229e-06	4.39893e-05	up	0.872765
Q0E8J3	VLSPMEFDR	1	S3	9	zormin	1.85714	0.00130586	0.00351272	up	0.893085
Q9VVN6	NYQSSDAELDGVK	1	S5	9	Cyp312a1	1.86	7.33453e-06	4.75633e-05	up	0.895303
Q9I7K0	SGSVSSASSSVSSSTENLK	1	S6	9	Jupiter	1.875	3.151e-08	5.66651e-07	up	0.906891
Q9VMN5	GASPVEIR	1	S3	9	Hsp60C	1.89474	5.50012e-08	8.74521e-07	up	0.921997
Q7KV35	SPFGATLPEPVGR	1	S1	9	CG33235	1.91176	5.85483e-07	5.93808e-06	up	0.934905
M9MSH2	ADRESPSAR	1	S5	9	CG34398	1.93103	2.64642e-06	2.02987e-05	up	0.949374
O97125	GRLSQADIDR	1	S4	9	Hsp68	1.94643	8.83807e-08	1.2609e-06	up	0.960829
Q0E8J3	EMSSPTVQQK	1	S4	9	zormin	1.94643	0.00869367	0.0174526	up	0.960829
Q6GKZ1	SLAPIVSDEALNTLNELR	1	S7	9	klhl10	1.94737	1.43981e-07	1.82319e-06	up	0.961526
P21187	SLGYAYVNFQQPADAER	1	S1	9	pAbp	1.95833	0.000143657	0.000563053	up	0.969626
Q9VKT1	NADDPESEEAEAPGGLSGK	1	S7	9	CG31872	1.96774	3.65555e-05	0.000180251	up	0.976541
Q6NL44	TSSGDDDAPLLTAK	1	S3	9	CG33722	1.97015	1.87782e-10	8.73593e-09	up	0.978305
Q9VCH1	GQSMVTPAGPSTPPPPSR	1	S11	9	eIF4G2	1.97436	1.43496e-05	8.16706e-05	up	0.981384
A0A0B4JCT9	SVFTNNNPSPQATMR	1	S9	9	fest	2	2.33831e-07	2.78e-06	up	1
Q9VZL1	MDSDPEIEFIEK	1	S3	9	mge	2.02469	0.00108725	0.00299064	up	1.0177
P28750	SRSVSSLPDSTTK	1	S3	9	exu	2.03448	9.3418e-05	0.000394309	up	1.02466
Q94527	SFSPAHSPK	1	S3	9	Rel	2.03896	6.48339e-05	0.000290869	up	1.02783
Q9VFN5	NPAGAGHLSVGVK	1	S9	9	CG9920	2.04348	1.22984e-06	1.08307e-05	up	1.03103
Q9VU14	SGNSSPVLPSAALTK	1	S5	9	Atg1	2.0597	7.72185e-08	1.15398e-06	up	1.04244
Q9VQ22	GEELAPQASRVSSR	1	S9	9	CG10869	2.06897	1.63131e-06	1.34269e-05	up	1.04891
M9MSH2	VKSPDHSPNR	1	S3	9	CG34398	2.10345	1.54737e-06	1.2935e-05	up	1.07276
Q8MTA8	VYEDNDCSNA	1	S8	9	CG8136	2.22222	1.20172e-06	1.06268e-05	up	1.152
Q9VXF6	ESTPLSASPK	1	T3	9	Cnx14D	2.225	1.50174e-08	3.09012e-07	up	1.15381
A1ZAF3	EALQQSQSQQQR	1	S8	9	CG6262	2.26316	2.72436e-06	2.06742e-05	up	1.17834
Q9VKT1	DQDTALDQSPTQAQLDAQSQSQEQANTK	1	S21	9	CG31872	2.30108	0.000356943	0.00118062	up	1.20231
M9MSH2	RPSAQELLLEDLR	1	S3	9	CG34398	2.46552	3.38469e-06	2.43385e-05	up	1.30189
Q8MTA8	VYEDNDCSNA	1	S8	9	CG8136	2.51852	1.62522e-08	3.25044e-07	up	1.33258
Q0E8J3	SLVETMEQK	1	S1	9	zormin	2.58929	0.0023971	0.00596161	up	1.37255
Q8MTA8	NSHQSSATSLPEAK	1	S6	9	CG8136	2.66667	1.19454e-09	3.87321e-08	up	1.41504
Q9VDY4	ASGQEIVSALEGGQLSTNDHENAASI	1	S2	9	CG5217	2.70833	1.36518e-07	1.75571e-06	up	1.43741
Q9W1D3	SNILNQQGR	1	S1	9	Rsph4a	2.97222	7.28995e-07	7.05905e-06	up	1.57154
Q9VSD3	SDNTESK	1	S1	9	fan	3.19048	9.74483e-10	3.31015e-08	up	1.67377
Q9VSD3	QAGGSAVISTDNK	1	S5	9	fan	3.33333	2.90845e-08	5.27464e-07	up	1.73697
A8JR03	RPLSPPSYDGSK	1	S4	9	kmr	3.36364	2.32525e-09	6.92805e-08	up	1.75002
A8JR03	LGSNPNILLASTAVASGAR	1	S3	9	kmr	3.54545	4.74753e-08	7.96303e-07	up	1.82597
A8JR03	LSPNQAELQAK	1	S2	9	kmr	3.84848	1.72998e-15	1.85108e-12	up	1.94429
Q9VMN5	NVIIEQSWGSPK	1	S10	9	Hsp60C	4.26316	5.70456e-13	9.39058e-11	up	2.09192
Q1RL10	AVSFSGGVAGK	1	S3	9	CG5270	10	5.50207e-07	5.66078e-06	up	3.32193
